# Supplementary material for: Association between Dietary Habits and Helicobacter pylori Infection among Bahraini Adults
Source: Nutrients. 2022 Oct 10;14(19):4215. doi: 10.3390/nu14194215 (PMC9572631; doi:10.3390/nu14194215)
Supplement: Supplementary file 1 [file nutrients-14-04215-s001.zip]

Archive with 1 entries (1 files):
- nutrients-1938487-supplementary.pdf
